# Supplementary material for: Two-stage genome-wide association study identifies integrin beta 5 as having potential role in bull fertility
Source: BMC Genomics. 2009 Apr 24;10:176. doi: 10.1186/1471-2164-10-176 (PMC2684547; doi:10.1186/1471-2164-10-176)
Supplement: Additional File 2 — Table S2. List of 97 SNP markers associated with fertility (P < 0.01). [file 1471-2164-10-176-S2.xls]

## Sheet: Sheet1
				SNPs associated with fertility (p<0.01)
Assay Index	Assay Id	External Id	p.cat.all	BTA_1	vswap	rs_number_3	Contig ID	Gene_Loc OR Gewne_ID	Gene_Loc	Gene_Location	scaffold_2	chr_1	Chr_position_1	Contig-Pos	strand_2	variation_2	ss_num
2892	350352	BCM_READ_NAME.VSWDP1E3603A.scf BREED.Angus Bovine_consensus_num.Null Cow_cSNP_ID.Null SCAFFNUM_COORD.SCAFFOLD312185_5349 SCAFFOLD_COORD.5349 SCAFFOLD_NUM.SCAFFOLD312185	5.50054e-05	BTA-11111	VSWDP1E3603A	rs29016875	NW929508	535629: "Similar to p130 cassette associated protein (p140 cas) (SNAP-25-interacting prot) (SNIP), transcript variant 2"			SCAFFOLD312185_5349	chr19	33170199		-	T/C	ss38333163
6737	346761	BCM_READ_NAME.VSWAP1D40633A.scf BREED.Holstein Bovine_consensus_num.Null Cow_cSNP_ID.Null SCAFFNUM_COORD.SCAFFOLD291999_815 SCAFFOLD_COORD.815 SCAFFOLD_NUM.SCAFFOLD291999	6.33158e-05	BTA-10007	VSWAP1D40633A	rs29015574	NW911685	Nothing			SCAFFOLD291999_815	chrUn.273	67102		-	C/T	ss38332059
5327	353358	BCM_READ_NAME.VSWAP1E13374A.scf BREED.Holstein Bovine_consensus_num.Null Cow_cSNP_ID.Null SCAFFNUM_COORD.SCAFFOLD51473_4128 SCAFFOLD_COORD.4128 SCAFFOLD_NUM.SCAFFOLD51473	0.000450219	BTA-12923	VSWAP1E13374A	rs29024867	NW_001494859.1	2190 bp at 5' side: collagen, type I, alpha 2			SCAFFOLD51473_4128	chr4	2952831		-	C/G	ss38334975
5998	344462	BCM_READ_NAME.Null BREED.Null Bovine_consensus_num.btcn3766 Cow_cSNP_ID.IBISS4snp749 SCAFFNUM_COORD.Null SCAFFOLD_COORD.Null SCAFFOLD_NUM.Null	0.000529522			rs41257187	NW_001493888	ITGB5 integrin, beta 5	Exon								ss46526734
2280	348218	BCM_READ_NAME.VSWAP1D80196A.scf BREED.Holstein Bovine_consensus_num.Null Cow_cSNP_ID.Null SCAFFNUM_COORD.SCAFFOLD15585_7042 SCAFFOLD_COORD.7042 SCAFFOLD_NUM.SCAFFOLD15585	0.000729784	BTA-03070	VSWAP1D80196A	rs29010840	NW981684	615396: "Similar to CD163 antigen isoform a"			SCAFFOLD15585_7042	chrUn.1182	212412		+	A/G	ss38325125
7008	347640	BCM_READ_NAME.VSWAP1D29654A.scf BREED.Holstein Bovine_consensus_num.Null Cow_cSNP_ID.Null SCAFFNUM_COORD.SCAFFOLD285492_22769 SCAFFOLD_COORD.22769 SCAFFOLD_NUM.SCAFFOLD285492	0.000895085	BTA-09640	VSWAP1D29654A	rs29025798	NW930967	Nothing			SCAFFOLD285492_22769	chr2	67693210		-	C/T	ss38331692
8329	351812	BCM_READ_NAME.VSWAP1E59892A.scf BREED.Holstein Bovine_consensus_num.Null Cow_cSNP_ID.Null SCAFFNUM_COORD.SCAFFOLD359314_396 SCAFFOLD_COORD.396 SCAFFOLD_NUM.SCAFFOLD359314	0.00104632	BTA-12054	VSWAP1E59892A	rs29024018		Unknown	Unknown		SCAFFOLD359314_396	chrUn.4634	43360		+	T/C	ss38334106
3708	353263	BCM_READ_NAME.VSWAP1D15103A.scf BREED.Holstein Bovine_consensus_num.Null Cow_cSNP_ID.Null SCAFFNUM_COORD.SCAFFOLD275575_3053 SCAFFOLD_COORD.3053 SCAFFOLD_NUM.SCAFFOLD275575	0.0010905	BTA-09162	VSWAP1D15103A	rs29025328	NW_001492866.1	656978 bp at 3' side: hypothetical protein			SCAFFOLD275575_3053	chr10	57887044		+	C/T	ss38331214
1256	344622	BCM_READ_NAME.VSWHP1D0776A.scf BREED.Limousin Bovine_consensus_num.Null Cow_cSNP_ID.Null SCAFFNUM_COORD.SCAFFOLD131766_2834 SCAFFOLD_COORD.2834 SCAFFOLD_NUM.SCAFFOLD131766	0.00121929	BTA-01785	VSWHP1D0776A	rs29012740			Un		SCAFFOLD131766_2834	chrUn.2828	68368		-	C/T	ss38323838
1087	343950	BCM_READ_NAME.VSWAP1D80196A.scf BREED.Holstein Bovine_consensus_num.Null Cow_cSNP_ID.Null SCAFFNUM_COORD.SCAFFOLD15585_6945 SCAFFOLD_COORD.6945 SCAFFOLD_NUM.SCAFFOLD15585	0.0013405	BTA-03073	VSWAP1D80196A	rs29010841	NW981684	615396: Similar to "CD 163 antigen isoform"	Un		SCAFFOLD15585_6945	chrUn.1182	212509		+	T/C	ss38325126
1005	343562	BCM_READ_NAME.VSWAP1E51432A.scf BREED.Holstein Bovine_consensus_num.Null Cow_cSNP_ID.Null SCAFFNUM_COORD.SCAFFOLD300450_71891 SCAFFOLD_COORD.71891 SCAFFOLD_NUM.SCAFFOLD300450	0.00155665	BTA-10456	VSWAP1E51432A	rs29016009	NW947132 - NW984192	Nothing	Un		SCAFFOLD300450_71891	chrUn.1410	11299		-	A/G	ss38332508
8316	351768	BCM_READ_NAME.VSWAP1D17754A.scf BREED.Holstein Bovine_consensus_num.Null Cow_cSNP_ID.Null SCAFFNUM_COORD.SCAFFOLD312597_5527 SCAFFOLD_COORD.5527 SCAFFOLD_NUM.SCAFFOLD312597	0.00164109	BTA-11147	VSWAP1D17754A	rs29016910	NW_001494606.1	526088: 57076 bp at 5' side: similar to G-protein coupled inwardly rectifying potassiu…			SCAFFOLD312597_5527	chrUn.843	73408		-	G/A	ss38333199
3132	351214	BCM_READ_NAME.VSWAP1E69923A.scf BREED.Holstein Bovine_consensus_num.Null Cow_cSNP_ID.Null SCAFFNUM_COORD.SCAFFOLD59205_535 SCAFFOLD_COORD.535 SCAFFOLD_NUM.SCAFFOLD59205	0.0016622	BTA-13295	VSWAP1E69923A	rs29018257	NW_001495620.1	similar to parkin			SCAFFOLD59205_535	chr9	59883911		-	C/T	ss38335347
4112	345419	BCM_READ_NAME.VSWHP1D0776A.scf BREED.Limousin Bovine_consensus_num.Null Cow_cSNP_ID.Null SCAFFNUM_COORD.SCAFFOLD131766_3017 SCAFFOLD_COORD.3017 SCAFFOLD_NUM.SCAFFOLD131766	0.00179429	BTA-01781	VSWHP1D0776A	rs29012736	NW999790	Nothing			SCAFFOLD131766_3017	chrUn.2828	68551		-	T/A	ss38323834
4105	345178	BCM_READ_NAME.VSWAP1E23431A.scf BREED.Holstein Bovine_consensus_num.Null Cow_cSNP_ID.Null SCAFFNUM_COORD.SCAFFOLD65712_9445 SCAFFOLD_COORD.9445 SCAFFOLD_NUM.SCAFFOLD65712	0.00189839	BTA-13700	VSWAP1E23431A	rs29018658	NW989692	Nothing			SCAFFOLD65712_9445	chrUn.1910	81584		-	T/A	ss38335752
5473	342827	BCM_READ_NAME.VSWAP1D10990A.scf BREED.Holstein Bovine_consensus_num.Null Cow_cSNP_ID.Null SCAFFNUM_COORD.SCAFFOLD120064_32434 SCAFFOLD_COORD.32434 SCAFFOLD_NUM.SCAFFOLD120064	0.0019936	BTA-01086	VSWAP1D10990A	rs29012056	NW 928447	Nothing	Un		SCAFFOLD120064_32434	chr12	6080132	16183	-	C/T	ss38323141
2304	348305	BCM_READ_NAME.VSWAP1E15745A.scf BREED.Holstein Bovine_consensus_num.Null Cow_cSNP_ID.Null SCAFFNUM_COORD.SCAFFOLD195787_4526 SCAFFOLD_COORD.4526 SCAFFOLD_NUM.SCAFFOLD195787	0.00216592	BTA-05041	VSWAP1E15745A	rs29019206	NW978219	407132: "Organic anion tansporting polypeptide 3a1"; 524059: "Similar to Protein tyrosine phosphatase, receptor type T"			SCAFFOLD195787_4526	chrUn.867	268773		-	G/A	ss38327093
7421	348878	BCM_READ_NAME.Null BREED.Null Bovine_consensus_num.btcn27764 Cow_cSNP_ID.IBISS4snp546 SCAFFNUM_COORD.Null SCAFFOLD_COORD.Null SCAFFOLD_NUM.Null	0.00235024				NW										ss46526531
6491	346014	BCM_READ_NAME.VSWAP1D20992A.scf BREED.Holstein Bovine_consensus_num.Null Cow_cSNP_ID.Null SCAFFNUM_COORD.SCAFFOLD45030_18110 SCAFFOLD_COORD.18110 SCAFFOLD_NUM.SCAFFOLD45030	0.00251747	BTA-12540	VSWAP1D20992A	rs29024492	NW929029	508637: "Similar to Sushi domain containing 4"	Intron		SCAFFOLD45030_18110	chr16	14208908		-	G/A	ss38334592
7259	348417	BCM_READ_NAME.VSWAP1E47573A.scf BREED.Holstein Bovine_consensus_num.Null Cow_cSNP_ID.Null SCAFFNUM_COORD.SCAFFOLD230228_57029 SCAFFOLD_COORD.57029 SCAFFOLD_NUM.SCAFFOLD230228	0.00257911	BTA-06732	VSWAP1E47573A	rs29021089	NW928933	281563: "Uncoupling protein 3 (Mitochondrial, proton carrier)"; 535235: "Similar to Cytocrom C oxidase polypeptide V1c-2"; 613388: "Similar to Protein Phosphatase methyltransferase 1 (PME-1)"; 41438: "Collagen prolyl 4-hydrolase alpha III subunit"; 613432: "Simialr to Large subunit ribosomal protein L36a"; 515366: "Similar to Phosphoglucomutase 2-like 1"; 527768: "Similar to CG9804-PA			SCAFFOLD230228_57029	chr15	34350708		-	T/C	ss38328784
7060	347823	BCM_READ_NAME.VSWAP1E11396A.scf BREED.Holstein Bovine_consensus_num.Null Cow_cSNP_ID.Null SCAFFNUM_COORD.SCAFFOLD51044_3489 SCAFFOLD_COORD.3489 SCAFFOLD_NUM.SCAFFOLD51044	0.00264632	BTA-12884	VSWAP1E11396A	rs29024829	NW930670	Nothing			SCAFFOLD51044_3489	chr28					ss38334936
7061	347824	BCM_READ_NAME.VSWAP1E34488A.scf BREED.Holstein Bovine_consensus_num.Null Cow_cSNP_ID.Null SCAFFNUM_COORD.SCAFFOLD51044_3489 SCAFFOLD_COORD.3489 SCAFFOLD_NUM.SCAFFOLD51044	0.00264632	BTA-12884	VSWAP1E11396A	rs29024829	NW001005939	Nothing			SCAFFOLD51044_3489	chr28					ss38334936
5768	343754	BCM_READ_NAME.Null BREED.Null Bovine_consensus_num.btcn11030 Cow_cSNP_ID.IBISS4snp21 SCAFFNUM_COORD.Null SCAFFOLD_COORD.Null SCAFFOLD_NUM.Null	0.00279321					Nothing	Un								ss46526006
2667	349558	BCM_READ_NAME.VSWHP1D0994A.scf BREED.Limousin Bovine_consensus_num.Null Cow_cSNP_ID.Null SCAFFNUM_COORD.SCAFFOLD318671_255 SCAFFOLD_COORD.255 SCAFFOLD_NUM.SCAFFOLD318671	0.00280915	BTA-11486	VSWHP1D0994A	rs29017246	NW931476	537064: "similar to PTPRF interacting protein alpha 2"			SCAFFOLD318671_255						ss38333538
57	343820	BCM_READ_NAME.Null BREED.Null Bovine_consensus_num.btcn58472 Cow_cSNP_ID.IBISS4snp978 SCAFFNUM_COORD.Null SCAFFOLD_COORD.Null SCAFFOLD_NUM.Null	0.00286034					Nothing	Un								ss46526963
2105	347651	BCM_READ_NAME.VSWAP1D65833A.scf BREED.Holstein Bovine_consensus_num.Null Cow_cSNP_ID.Null SCAFFNUM_COORD.SCAFFOLD290219_15318 SCAFFOLD_COORD.15318 SCAFFOLD_NUM.SCAFFOLD290219	0.00290944	BTA-09858	VSWAP1D65833A	rs29026014	NW931235	538986: "Similar to Fidgetin-like 1"; 280762: "Dopa decarboxylase (aromatic L-amino acid decarboxylase)"; 407210: "Growth factor receptor-bound protein 10"			SCAFFOLD290219_15318	chr4	519653		+	G/A	ss38331910
275	347902	BCM_READ_NAME.VSWAP1E11654A.scf BREED.Holstein Bovine_consensus_num.Null Cow_cSNP_ID.Null SCAFFNUM_COORD.SCAFFOLD75543_8475 SCAFFOLD_COORD.8475 SCAFFOLD_NUM.SCAFFOLD75543	0.00293214	BTA-14149	VSWAP1E11654A	rs29022915	NW	Nothing			SCAFFOLD75543_8475						ss38336201
8815	353568	BCM_READ_NAME.VSWAP1D21362A.scf BREED.Holstein Bovine_consensus_num.Null Cow_cSNP_ID.Null SCAFFNUM_COORD.SCAFFOLD24057_1294 SCAFFOLD_COORD.1294 SCAFFOLD_NUM.SCAFFOLD24057	0.00316219	BTA-07232	VSWAP1D21362A	rs29026898	NW_001508724.1	291182 bp at 3' side: similar to RNA polymerase II elongation factor ELL2			SCAFFOLD24057_1294	chrUn.42747	332		-	T/C	ss38329284
5254	351958	BCM_READ_NAME.Null BREED.Null Bovine_consensus_num.btcn8397 Cow_cSNP_ID.IBISS4snp1088 SCAFFNUM_COORD.Null SCAFFOLD_COORD.Null SCAFFOLD_NUM.Null	0.00333256														ss46527073
4212	347800	BCM_READ_NAME.VSWAP1E20992A.scf BREED.Holstein Bovine_consensus_num.Null Cow_cSNP_ID.Null SCAFFNUM_COORD.SCAFFOLD45030_15971 SCAFFOLD_COORD.15971 SCAFFOLD_NUM.SCAFFOLD45030	0.00334285	BTA-12539	VSWAP1E20992A	rs29024491	NW929029	508637: "Similar to Sushi domain containing 4"			SCAFFOLD45030_15971	chr16	14206047		+	A/T	ss38334591
8507	352440	BCM_READ_NAME.VSWAP1E74162A.scf BREED.Holstein Bovine_consensus_num.Null Cow_cSNP_ID.Null SCAFFNUM_COORD.SCAFFOLD65202_12056 SCAFFOLD_COORD.12056 SCAFFOLD_NUM.SCAFFOLD65202	0.00350308	BTA-13631	VSWAP1E74162A	rs29018589	NW_001495424.1	LOC782825: 733126 bp at 3' side: similar to core 2 beta-1,6-N-acetylglucosaminyltransferase 3			SCAFFOLD65202_12056	chrUn.448	432490		+	T/C	ss38335683
8186	351329	BCM_READ_NAME.Null BREED.Null Bovine_consensus_num.btcn34762 Cow_cSNP_ID.IBISS4snp695 SCAFFNUM_COORD.Null SCAFFOLD_COORD.Null SCAFFOLD_NUM.Null	0.00366237														ss46526680
7851	350202	BCM_READ_NAME.VSWAP1D39445A.scf BREED.Holstein Bovine_consensus_num.Null Cow_cSNP_ID.Null SCAFFNUM_COORD.SCAFFOLD260579_519 SCAFFOLD_COORD.519 SCAFFOLD_NUM.SCAFFOLD260579	0.00390355	BTA-08343	VSWAP1D39445A	rs29021901	NW928893	Nothing			SCAFFOLD260579_519	chr15	19868872		-	C/T	ss38330395
951	343366	BCM_READ_NAME.VSWAP1E40675A.scf BREED.Holstein Bovine_consensus_num.Null Cow_cSNP_ID.Null SCAFFNUM_COORD.SCAFFOLD180197_3478 SCAFFOLD_COORD.3478 SCAFFOLD_NUM.SCAFFOLD180197	0.00402446	BTA-04243	VSWAP1E40675A	rs29014606	NW001005763	Nothing	Un		SCAFFOLD180197_3478	chrUn.3371	62206		+	G/A	ss38326295
2191	347915	BCM_READ_NAME.VSWAP1D29880A.scf BREED.Holstein Bovine_consensus_num.Null Cow_cSNP_ID.Null SCAFFNUM_COORD.SCAFFOLD80895_16576 SCAFFOLD_COORD.16576 SCAFFOLD_NUM.SCAFFOLD80895	0.00426436	BTA-14390	VSWAP1D29880A	rs29023153	NW929272	Nothing			SCAFFOLD80895_16576	chr18	2547097		+	A/G	ss38336442
1742	346388	BCM_READ_NAME.VSWAP1D31289A.scf BREED.Holstein Bovine_consensus_num.Null Cow_cSNP_ID.Null SCAFFNUM_COORD.SCAFFOLD164168_2380 SCAFFOLD_COORD.2380 SCAFFOLD_NUM.SCAFFOLD164168	0.00431998	BTA-03462	VSWAP1D31289A	rs29011228	NW946386	Nothing			SCAFFOLD164168_2380	chrUn.17378	2907		+	A/G	ss38325516
3483	352438	BCM_READ_NAME.VSWAP1E45645A.scf BREED.Holstein Bovine_consensus_num.Null Cow_cSNP_ID.Null SCAFFNUM_COORD.SCAFFOLD65152_4668 SCAFFOLD_COORD.4668 SCAFFOLD_NUM.SCAFFOLD65152	0.00435192	BTA-13618	VSWAP1E45645A	rs29018576	NW_001494569.1	Unknown	Unknown		SCAFFOLD65152_4668	chr2	2890065		-	C/T	ss38335670
1348	344906	BCM_READ_NAME.VSWDP1D3838A.scf BREED.Angus Bovine_consensus_num.Null Cow_cSNP_ID.Null SCAFFNUM_COORD.SCAFFOLD246375_4341 SCAFFOLD_COORD.4341 SCAFFOLD_NUM.SCAFFOLD246375	0.00447007	BTA-07558	VSWDP1D3838A	rs29027223	NW930582	528266: "Similar to Ankyrin-1"; 527381: "Similar to NK6 transcription factor related, locus 2"; 511614: "Similar to Putative lysophosphatidic acid acyltransferase, treanscript variant 3"; 616809: "Similar to Golgi autoantigen, golgin subfamily a, 7"; 282068: product "Secreted frizzled-related protein 1"			SCAFFOLD246375_4341	chr27	22126359		+	A/G	ss38329610
7654	349620	BCM_READ_NAME.VSWAP1D4796A.scf BREED.Holstein Bovine_consensus_num.Null Cow_cSNP_ID.Null SCAFFNUM_COORD.SCAFFOLD50719_2988 SCAFFOLD_COORD.2988 SCAFFOLD_NUM.SCAFFOLD50719	0.00447765	BTA-12826	VSWAP1D4796A	rs29024776	NW931099	280686: "Coagulation factor III" (thromboplastin, tissue factor); 526059: "similar to ATP-binding cassette subfamily D member 3 (70KDa peroxisomal membrane protein) (PMP70)			SCAFFOLD50719_2988	chr3	39597960		-	G/A	ss38334878
239	347296	BCM_READ_NAME.VSWAP1E45720A.scf BREED.Holstein Bovine_consensus_num.Null Cow_cSNP_ID.Null SCAFFNUM_COORD.SCAFFOLD172016_4042 SCAFFOLD_COORD.4042 SCAFFOLD_NUM.SCAFFOLD172016	0.00465169	BTA-03955	VSWAP1E45720A	rs29011712	NW930657	Nothing			SCAFFOLD172016_4042	chr28	28349203		-	T/G	ss38326008
2587	349255	BCM_READ_NAME.VSWDP1E3652A.scf BREED.Angus Bovine_consensus_num.Null Cow_cSNP_ID.Null SCAFFNUM_COORD.SCAFFOLD220147_1479 SCAFFOLD_COORD.1479 SCAFFOLD_NUM.SCAFFOLD220147	0.00477322	BTA-06263	VSWDP1E3652A	rs29020627	NW928450	5505325: "Leucin-rich repeats and calponin"; 535653: "Similar to Esterase D/formylglutathion hydrolase, transcript variant 4"; 407230: "5-Hydroxytryptamine receptor 2A (5HTR2A)			SCAFFOLD220147_1479	chr12	7169197		-	C/T	ss38328315
8626	352884	BCM_READ_NAME.VSWAP1D18979A.scf BREED.Holstein Bovine_consensus_num.Null Cow_cSNP_ID.Null SCAFFNUM_COORD.SCAFFOLD313448_2068 SCAFFOLD_COORD.2068 SCAFFOLD_NUM.SCAFFOLD313448	0.00490041	BTA-11192	VSWAP1D18979A	rs29016955	NW_001494785.1	Unknown			SCAFFOLD313448_2068	chrUn.1654	50163		+	G/A	ss38333244
7169	348142	BCM_READ_NAME.VSWHP1D0776A.scf BREED.Limousin Bovine_consensus_num.Null Cow_cSNP_ID.Null SCAFFNUM_COORD.SCAFFOLD131766_3002 SCAFFOLD_COORD.3002 SCAFFOLD_NUM.SCAFFOLD131766	0.0049104	BTA-01782	VSWHP1D0776A	rs29012737	NW999790	Nothing			SCAFFOLD131766_3002	chrUn.2828	68536		-	C/T	ss38323835
4319	349879	BCM_READ_NAME.VSWAP1E64414A.scf BREED.Holstein Bovine_consensus_num.Null Cow_cSNP_ID.Null SCAFFNUM_COORD.SCAFFOLD135477_4544 SCAFFOLD_COORD.4544 SCAFFOLD_NUM.SCAFFOLD135477	0.00505769	BTA-01964	VSWAP1E64414A	rs29012918	NW001012473	536094: "Similar to CLIP-associating protein 1"			SCAFFOLD135477_4544	chrUn.3981	23743		+	T/A	ss38324017
2635	349427	BCM_READ_NAME.VSWAP1E23449A.scf BREED.Holstein Bovine_consensus_num.Null Cow_cSNP_ID.Null SCAFFNUM_COORD.SCAFFOLD275056_33459 SCAFFOLD_COORD.33459 SCAFFOLD_NUM.SCAFFOLD275056	0.00508213	BTA-09089	VSWAP1E23449A	rs29025256	NW1030374	616521: "Similar to glycine receptor alpha-2 chain precursor"; 616549: " similar to Fanconi Anemia complementation group B"; 529731: "Similar to Motile sperm domain contain 2"			SCAFFOLD275056_33459	chrX	40802795		+	G/A	ss38331141
8312	351755	BCM_READ_NAME.VSWAP1E53672A.scf BREED.Holstein Bovine_consensus_num.Null Cow_cSNP_ID.Null SCAFFNUM_COORD.SCAFFOLD307109_7640 SCAFFOLD_COORD.7640 SCAFFOLD_NUM.SCAFFOLD307109	0.00567781	BTA-10869	VSWAP1E53672A	rs29016420	NW_001493869.1	541253: 6833 bp at 5' side: similar to limbic system-associated membrane protein 6c-			SCAFFOLD307109_7640	chr1	36005318		-	C/T	ss38332921
9496	349730	BCM_READ_NAME.VSWHP1D0786A.scf BREED.Limousin Bovine_consensus_num.Null Cow_cSNP_ID.Null SCAFFNUM_COORD.SCAFFOLD92061_5686 SCAFFOLD_COORD.5686 SCAFFOLD_NUM.SCAFFOLD92061	0.00573838	BTA-14978	VSWHP1D0786A	rs29023735	NW970310	512602: "Similar to CG14446-PA"			SCAFFOLD92061_5686	chrUn.148	20669		+	T/G	ss38337030
1261	344636	BCM_READ_NAME.VSWAP2D47061A.scf BREED.Holstein Bovine_consensus_num.Null Cow_cSNP_ID.Null SCAFFNUM_COORD.SCAFFOLD140875_7990 SCAFFOLD_COORD.7990 SCAFFOLD_NUM.SCAFFOLD140875	0.00584229	BTA-02232	VSWAP2D47061A	rs29009792	NW931369	531720: "Similar to C-type lectin-like receptor-1"; 510158: "Similar to Homeodomain-interacting protein kinase 2(hHIPK2)"; 509326: "Similar to thromboxane-A synthase (TXA synthase)"; 513185: "Similar to Zinc finger CCCH-type domain containing 1"; 521504: "Similar to PHD finger protein 8"; 506910" Similar to Solute carrier family 37"; 506911: "Similar to RAB19, member RAS oncogen family"; 514986: …		Intron	SCAFFOLD140875_7990	chr4	57049411		+	A/G	ss38324287
4197	347503	BCM_READ_NAME.VSWAP1D26257A.scf BREED.Holstein Bovine_consensus_num.Null Cow_cSNP_ID.Null SCAFFNUM_COORD.SCAFFOLD245486_5300 SCAFFOLD_COORD.5300 SCAFFOLD_NUM.SCAFFOLD245486	0.00600995	BTA-07483	VSWAP1D26257A	rs29027148	NW931218	541065: "Simialr to Hypothetical Loc541065"; 539195: "Similar to HMG2 like isoform 1"			SCAFFOLD245486_5300	chr3	79639089		+	T/A	ss38329535
9058	342856	BCM_READ_NAME.VSWAP1E79275A.scf BREED.Holstein Bovine_consensus_num.Null Cow_cSNP_ID.Null SCAFFNUM_COORD.SCAFFOLD141809_446 SCAFFOLD_COORD.446 SCAFFOLD_NUM.SCAFFOLD141809	0.00608097	BTA-02299	VSWAP1E79275A	rs29009857	NW932257	Nothing	Un		SCAFFOLD141809_446	chr9	59907397	133764	+	T/G	ss38324352
9302	347098	BCM_READ_NAME.VSWHP1E0933A.scf BREED.Limousin Bovine_consensus_num.Null Cow_cSNP_ID.Null SCAFFNUM_COORD.SCAFFOLD101114_2683 SCAFFOLD_COORD.2683 SCAFFOLD_NUM.SCAFFOLD101114	0.00610243	BTA-00186	VSWHP1E0933A	rs29013348	NW001012638	Nothing			SCAFFOLD101114_2683	chrUn.3996	47312		+	G/T	ss38322239
2607	349311	BCM_READ_NAME.VSWAP1E26427A.scf BREED.Holstein Bovine_consensus_num.Null Cow_cSNP_ID.Null SCAFFNUM_COORD.SCAFFOLD235063_48326 SCAFFOLD_COORD.48326 SCAFFOLD_NUM.SCAFFOLD235063	0.00613901	BTA-06922	VSWAP1E26427A	rs29021278	NW971124	Nothing			SCAFFOLD235063_48326	chrUn.222	425517		+	A/G	ss38328974
1636	345995	BCM_READ_NAME.VSWAP1D18555A.scf BREED.Holstein Bovine_consensus_num.Null Cow_cSNP_ID.Null SCAFFNUM_COORD.SCAFFOLD399_16339 SCAFFOLD_COORD.16339 SCAFFOLD_NUM.SCAFFOLD399	0.00653831	BTA-12291	VSWAP1D18555A	rs29024246	NW928936	512627: "Similar to Olfactory receptor Olr37"; 317704: "Organic anion transporting polypeptide 2b1"; 613786: "Similar to Trophectoblast glycoprotein"; 281637: "Arrestin, beta 1"; 326588: "Ribosomal protein S3, transcript variant 6"; 539879: "Similar to DRE1 protein"; 532719: "Similar to glycerophosphodiester phosphodiesterase domain containing 5"; 510850: "Similar to collagen-binding protein 2 pr…	Intron		SCAFFOLD399_16339	chr15	34859954		-	G/A	ss38334343
3341	351991	BCM_READ_NAME.VSWAP1D53294A.scf BREED.Holstein Bovine_consensus_num.Null Cow_cSNP_ID.Null SCAFFNUM_COORD.SCAFFOLD112707_2297 SCAFFOLD_COORD.2297 SCAFFOLD_NUM.SCAFFOLD112707	0.00657355	BTA-00835	VSWAP1D53294A	rs29013986	NW_001494762.1	Unknown	Unknown		SCAFFOLD112707_2297	chrUn.11570	5291		+	A/G	ss38322887
6597	346347	BCM_READ_NAME.VSWAP1E56685A.scf BREED.Holstein Bovine_consensus_num.Null Cow_cSNP_ID.Null SCAFFNUM_COORD.SCAFFOLD151090_969 SCAFFOLD_COORD.969 SCAFFOLD_NUM.SCAFFOLD151090	0.0066217	BTA-02713	VSWAP1E56685A	rs29010261	NW932233	537603: "Similar to Tomosyn"; 507922: "Hypothetical Protein XP 584621"	Intron		SCAFFOLD151090_969	chr9	48891981		+	C/T	ss38324766
3271	351724	BCM_READ_NAME.VSWAP1D11526A.scf BREED.Holstein Bovine_consensus_num.Null Cow_cSNP_ID.Null SCAFFNUM_COORD.SCAFFOLD295446_12626 SCAFFOLD_COORD.12626 SCAFFOLD_NUM.SCAFFOLD295446	0.00670346	BTA-10183	VSWAP1D11526A	rs29015745	NW_001494771	LOC540863 similar to sarcoma antigen NY-SAR-41 (NY-SAR-41)	Intron		SCAFFOLD295446_12626	chr3	45870769		+	A/G	ss38332235
3940	354087	BCM_READ_NAME.VSWAP1E8111A.scf BREED.Holstein Bovine_consensus_num.Null Cow_cSNP_ID.Null SCAFFNUM_COORD.SCAFFOLD65896_3078 SCAFFOLD_COORD.3078 SCAFFOLD_NUM.SCAFFOLD65896	0.00687983	BTA-13717	VSWAP1E8111A	rs29018675	NW_001502179.1	Unknown			SCAFFOLD65896_3078	chrUn.4224	33546		-	A/G	ss38335769
6593	346337	BCM_READ_NAME.VSWAP1E22614A.scf BREED.Holstein Bovine_consensus_num.Null Cow_cSNP_ID.Null SCAFFNUM_COORD.SCAFFOLD145783_9340 SCAFFOLD_COORD.9340 SCAFFOLD_NUM.SCAFFOLD145783	0.00699965	BTA-02449	VSWAP1E22614A	rs29010006	NW989318	Nothing			SCAFFOLD145783_9340	chrUn.1876	149077		+	T/C	ss38324502
8509	352451	BCM_READ_NAME.VSWAP1D28925A.scf BREED.Holstein Bovine_consensus_num.Null Cow_cSNP_ID.Null SCAFFNUM_COORD.SCAFFOLD718_5757 SCAFFOLD_COORD.5757 SCAFFOLD_NUM.SCAFFOLD718	0.00701534	BTA-14018	VSWAP1D28925A	rs29022785	NW_001495202.1	198286 bp at 5' side: similar to histone H2b-616 isoform 1: 12212 bp at 3' side: hypothetical protein			SCAFFOLD718_5757	chrUn.691	91393		-	T/C	ss38336070
3525	352585	BCM_READ_NAME.VSWAP1E46728A.scf BREED.Holstein Bovine_consensus_num.Null Cow_cSNP_ID.Null SCAFFNUM_COORD.SCAFFOLD140875_3978 SCAFFOLD_COORD.3978 SCAFFOLD_NUM.SCAFFOLD140875	0.00716998	BTA-02231	VSWAP1E46728A	rs29009789	NW_001494950	TBXAS1 thromboxane A synthase 1 (platelet, cytochrome P450, family 5, subfamily A)	Intron		SCAFFOLD140875_3978	chr4	57045468		+	A/G	ss38324284
1560	345678	BCM_READ_NAME.VSWAP1D0827A.scf BREED.Holstein Bovine_consensus_num.Null Cow_cSNP_ID.Null SCAFFNUM_COORD.SCAFFOLD220986_9325 SCAFFOLD_COORD.9325 SCAFFOLD_NUM.SCAFFOLD220986	0.00726052	BTA-06359	VSWAP1D0827A	rs29020721					SCAFFOLD220986_9325	chr2	38174067		-	G/A	ss38328411
508	351172	BCM_READ_NAME.VSWAP1E31805A.scf BREED.Holstein Bovine_consensus_num.Null Cow_cSNP_ID.Null SCAFFNUM_COORD.SCAFFOLD41750_8551 SCAFFOLD_COORD.8551 SCAFFOLD_NUM.SCAFFOLD41750	0.00728899	BTA-12476	VSWAP1E31805A	rs29024428	NW_001494751	LOC786893 similar to vav 3 oncogene	Intron		SCAFFOLD41750_8551	chr3	29557105		+	T/G	ss38334528
9159	344795	BCM_READ_NAME.VSWAP1E47267A.scf BREED.Holstein Bovine_consensus_num.Null Cow_cSNP_ID.Null SCAFFNUM_COORD.SCAFFOLD211992_5651 SCAFFOLD_COORD.5651 SCAFFOLD_NUM.SCAFFOLD211992	0.00734126	BTA-05948	VSWAP1E47267A	rs29020099	NW930594	Nothing			SCAFFOLD211992_5651	chr27	26228346		-	G/T	ss38328000
3172	351358	BCM_READ_NAME.VSWDP1D4335A.scf BREED.Angus Bovine_consensus_num.Null Cow_cSNP_ID.Null SCAFFNUM_COORD.SCAFFOLD105090_4815 SCAFFOLD_COORD.4815 SCAFFOLD_NUM.SCAFFOLD105090	0.00736535	BTA-00342	VSWDP1D3980A	rs29013500	NW_001494159	CLIC5 chloride intracellular channel 5	Intron		SCAFFOLD105090_4815						ss38322394
9812	353171	BCM_READ_NAME.VSWAP1E67201A.scf BREED.Holstein Bovine_consensus_num.Null Cow_cSNP_ID.Null SCAFFNUM_COORD.SCAFFOLD200350_3329 SCAFFOLD_COORD.3329 SCAFFOLD_NUM.SCAFFOLD200350	0.00736679	BTA-05265	VSWAP1E67201A	rs29019426	NW_001494701.1	10402 bp at 5' side: similar to putative class II cytokine receptor CRF2/12; 2753 bp at 3' side: interleukin 22 receptor, alpha 1			SCAFFOLD200350_3329	chr2	82020484		+	C/A	ss38327317
8324	351781	BCM_READ_NAME.VSWAP1D48442A.scf BREED.Holstein Bovine_consensus_num.Null Cow_cSNP_ID.Null SCAFFNUM_COORD.SCAFFOLD316941_5890 SCAFFOLD_COORD.5890 SCAFFOLD_NUM.SCAFFOLD316941	0.00736977	BTA-11327	VSWAP1D48442A	rs29017089	NW_001502454.1	281640: 99511 bp at 3' side: mitochondrial ATP synthase, O subunit			SCAFFOLD316941_5890	chr16	19046746		+	A/G	ss38333379
8103	351015	BCM_READ_NAME.VSWAP1D23974A.scf BREED.Holstein Bovine_consensus_num.Null Cow_cSNP_ID.Null SCAFFNUM_COORD.SCAFFOLD271274_10229 SCAFFOLD_COORD.10229 SCAFFOLD_NUM.SCAFFOLD271274	0.00766644	BTA-08981	VSWAP1D23974A	rs29022537	NW001493669.1	220782 bp at 5' side: similar to ELAC2 isoform 3; 193559 bp at 3' side: similar to heparan sulfate D-glucosaminyl 3-O-sulfotransf…;			SCAFFOLD271274_10229	chr19	25291449		-	T/C	ss38331033
1252	344612	BCM_READ_NAME.VSWAP1D73851A.scf BREED.Holstein Bovine_consensus_num.Null Cow_cSNP_ID.Null SCAFFNUM_COORD.SCAFFOLD130095_6623 SCAFFOLD_COORD.6623 SCAFFOLD_NUM.SCAFFOLD130095	0.0077668	BTA-01600	VSWAP1D73851A	rs29012561	NW929233	282044: " likely ortholog of mouse rabphilin 3a"; 529660: "2'-5' Oligoadenylate synthetase 2"; 508887: "similar to Solute carrier familiy 24 member 6"; 510830: "Similar to Two pore segment channel 1"; 535152: "DEAD-box protein 54 (ATP-dependent RNA helicase DP97)"; 512872: "Similar to Ras Gap-activating-like protein 1"; 512873: "Simialr to Deltex protein 1 (Deltex-1) (Deltex (hDTX1); 514346: "Sim…	Un		SCAFFOLD130095_6623	chr17	37741566	148546	-	T/C	ss38323656
2798	350026	BCM_READ_NAME.VSWAP1D15153A.scf BREED.Holstein Bovine_consensus_num.Null Cow_cSNP_ID.Null SCAFFNUM_COORD.SCAFFOLD190462_4561 SCAFFOLD_COORD.4561 SCAFFOLD_NUM.SCAFFOLD190462	0.0079414	BTA-04792	VSWAP1D15153A	rs29015147	NW939245	Nothing			SCAFFOLD190462_4561	chrUn.10235	10951		-	G/A	ss38326844
8014	350722	BCM_READ_NAME.VSWAP1D7464A.scf BREED.Holstein Bovine_consensus_num.Null Cow_cSNP_ID.Null SCAFFNUM_COORD.SCAFFOLD149755_3328 SCAFFOLD_COORD.3328 SCAFFOLD_NUM.SCAFFOLD149755	0.00806017	BTA-02521	VSWAP1D7464A	rs29010076	Temporaly unavailable				SCAFFOLD149755_3328	chrUn.7174	33042		-	C/T	ss38324574
2133	347752	BCM_READ_NAME.VSWDP1E3979A.scf BREED.Angus Bovine_consensus_num.Null Cow_cSNP_ID.Null SCAFFNUM_COORD.SCAFFOLD323333_8796 SCAFFOLD_COORD.8796 SCAFFOLD_NUM.SCAFFOLD323333	0.00806832	BTA-11698	VSWDP1E3979A	rs29017456	NW630814	538590: "Similar to Collagen alpha 2 (V) chain precursor"			SCAFFOLD323333_8796	chr2	3072666		-	C/T	ss38333750
1714	346301	BCM_READ_NAME.VSWAP1D78071A.scf BREED.Holstein Bovine_consensus_num.Null Cow_cSNP_ID.Null SCAFFNUM_COORD.SCAFFOLD130755_5479 SCAFFOLD_COORD.5479 SCAFFOLD_NUM.SCAFFOLD130755	0.00821534	BTA-01710	VSWAP1D78071A	rs29012667	NW986469	615617: "Similar to CG12149-PA"			SCAFFOLD130755_5479	chrUn.1617	6476		-	A/G	ss38323763
5146	350059	BCM_READ_NAME.VSWAP1E40859A.scf BREED.Holstein Bovine_consensus_num.Null Cow_cSNP_ID.Null SCAFFNUM_COORD.SCAFFOLD203458_503 SCAFFOLD_COORD.503 SCAFFOLD_NUM.SCAFFOLD203458	0.00821771	BTA-05442	VSWAP1E40859A	rs29019601	NW928687	517815: "Similar to Receptor-type tyrosine-protein phosphatase T precursor (R-PTP-T) (RPTP-rho)	Intron		SCAFFOLD203458_503	chr13	52564304		+	C/G	ss38327494
6955	347464	BCM_READ_NAME.VSWAP1E59335A.scf BREED.Holstein Bovine_consensus_num.Null Cow_cSNP_ID.Null SCAFFNUM_COORD.SCAFFOLD230289_1591 SCAFFOLD_COORD.1591 SCAFFOLD_NUM.SCAFFOLD230289	0.00822668	BTA-06741	VSWAP1E59335A	rs29021098	NW928338	539299: "Hypothetical loc539299"; 613694: "Simialr to Potassium channel tetramerisation domain containing 18"; 538697: "Similar to START domain containg 13 isoform alpha"; 533890: "Similar to Androgen-induced prostate proliferative shutoff associated protein isoform 1"			SCAFFOLD230289_1591	chr11	43902933		-	C/T	ss38328793
4326	349977	BCM_READ_NAME.VSWCP1D6839A.scf BREED.Angus Bovine_consensus_num.Null Cow_cSNP_ID.Null SCAFFNUM_COORD.SCAFFOLD175093_4376 SCAFFOLD_COORD.4376 SCAFFOLD_NUM.SCAFFOLD175093	0.00827351	BTA-04032	VSWCP1D6839A	rs29014399	NW931577	Nothing			SCAFFOLD175093_4376	chr5	49914700		-	A/T	ss38326084
1784	346588	BCM_READ_NAME.VSWAP1D28529A.scf BREED.Holstein Bovine_consensus_num.Null Cow_cSNP_ID.Null SCAFFNUM_COORD.SCAFFOLD23375_13284 SCAFFOLD_COORD.13284 SCAFFOLD_NUM.SCAFFOLD23375	0.00849242	BTA-06884	VSWAP1D28529A	rs29021240	NW928379	282041: "Rho-associated, coiled-coil containing protein kinase 2"; 524294: "Similar to Germinal histone H4 gene"; 506958: "Similar to PQ loop repeat containing 3"; 510955: "Similar to hypothetical protein XP_588197.	Intron		SCAFFOLD23375_13284	chr11	65371533		+	A/G	ss38328936
237	347289	BCM_READ_NAME.VSWFP1E0115A.scf BREED.Brahman Bovine_consensus_num.Null Cow_cSNP_ID.Null SCAFFNUM_COORD.SCAFFOLD170764_6094 SCAFFOLD_COORD.6094 SCAFFOLD_NUM.SCAFFOLD170764	0.00859642	BTA-03882	VSWFP1E0115A	rs29011640	NW929076	519551: "Similar to Nephroretinin"	Intron		SCAFFOLD170764_6094	chr16	33058903		-	A/C	ss38325936
97	344619	BCM_READ_NAME.VSWAP1D9935A.scf BREED.Holstein Bovine_consensus_num.Null Cow_cSNP_ID.Null SCAFFNUM_COORD.SCAFFOLD130805_8260 SCAFFOLD_COORD.8260 SCAFFOLD_NUM.SCAFFOLD130805	0.00874083	BTA-01715	VSWAP1D9935A	rs29012672	NW001030220	407190: "casein kinase I-gamma"; 520487: "Similar to Histone H2B 291B"	Un		SCAFFOLD130805_8260	chrX	5518894	11716			ss38323768
2104	347644	BCM_READ_NAME.VSWAP1D84287A.scf BREED.Holstein Bovine_consensus_num.Null Cow_cSNP_ID.Null SCAFFNUM_COORD.SCAFFOLD289496_5882 SCAFFOLD_COORD.5882 SCAFFOLD_NUM.SCAFFOLD289496	0.009252	BTA-09768	VSWAP1D84287A	rs29025924	NW931618	515321: "Similar to Dehydrogenase/Reductase (SDR family) member 6			SCAFFOLD289496_5882	chr6	8316508		+	A/G	ss38331820
5020	348056	BCM_READ_NAME.VSWCP1E4488A.scf BREED.Angus Bovine_consensus_num.Null Cow_cSNP_ID.Null SCAFFNUM_COORD.SCAFFOLD106932_947 SCAFFOLD_COORD.947 SCAFFOLD_NUM.SCAFFOLD106932	0.00929438	BTA-00533	VSWCP1E4488A	rs29013688	NW930546	Nothing			SCAFFOLD106932_947	chr27	4705710		-	G/C	ss38322585
8071	350908	BCM_READ_NAME.VSWCP1D1614A.scf BREED.Angus Bovine_consensus_num.Null Cow_cSNP_ID.Null SCAFFNUM_COORD.SCAFFOLD230697_13165 SCAFFOLD_COORD.13165 SCAFFOLD_NUM.SCAFFOLD230697	0.009326	BTA-06793	VSWCP1D1614A	rs29021150	NW930468	539466: "Similar to protein phosphatase 1, regulatory (inhibitor) subunit 5"; 528946: "Similar to Polycomb group ring finger 5, transcript variant 3"			SCAFFOLD230697_13165	chr26	5967572		+	C/T	ss38328845
8072	350909	BCM_READ_NAME.VSWCP1D1614A.scf BREED.Angus Bovine_consensus_num.Null Cow_cSNP_ID.Null SCAFFNUM_COORD.SCAFFOLD230697_13616 SCAFFOLD_COORD.13616 SCAFFOLD_NUM.SCAFFOLD230697	0.009326	BTA-06794	VSWCP1D1614A	rs29021151	NW930468	539466: "Similar to protein phosphatase 1, regulatory (inhibitor) subunit 5"; 520752: "Similar to HECT domain containing 2 isoform a"			SCAFFOLD230697_13616	chr26	5968023		+	T/C	ss38328846
1997	347275	BCM_READ_NAME.VSWAP1D38850A.scf BREED.Holstein Bovine_consensus_num.Null Cow_cSNP_ID.Null SCAFFNUM_COORD.SCAFFOLD166329_8492 SCAFFOLD_COORD.8492 SCAFFOLD_NUM.SCAFFOLD166329	0.00936037	BTA-03654	VSWAP1D38850A	rs29011416	NW938042	Nothing			SCAFFOLD166329_8492	chrUn.9032	21021		+	G/A	ss38325707
6565	346244	BCM_READ_NAME.VSWAP1D75664A.scf BREED.Holstein Bovine_consensus_num.Null Cow_cSNP_ID.Null SCAFFNUM_COORD.SCAFFOLD105248_1992 SCAFFOLD_COORD.1992 SCAFFOLD_NUM.SCAFFOLD105248	0.00949833	BTA-00383	VSWAP1D75664A	rs29013541	NW929316	524310: "Pancreas-enriched phospholipase C"'; 510425: "Similar to Nucleolar complex associated 3 homolog"; 509093: "Similar to TBC1 domain family member 12"; 540933: "similar to Helicase, lymphoid-specific transcript variant 16"; 282872: "Matrix metalloproteinase 2 (72 KDa type IV collagenase)"; 613888: "Similar to Iroquois homeobox protein 6".			SCAFFOLD105248_1992	chr18	24813355		-	T/C	ss38322436
2815	350072	BCM_READ_NAME.VSWAP1E7171A.scf BREED.Holstein Bovine_consensus_num.Null Cow_cSNP_ID.Null SCAFFNUM_COORD.SCAFFOLD205706_3317 SCAFFOLD_COORD.3317 SCAFFOLD_NUM.SCAFFOLD205706	0.00959463	BTA-05592	VSWAP1E7171A	rs29019751	NW929943	Nothing			SCAFFOLD205706_3317	chr21	1701177		+	G/A	ss38327644
9285	346899	BCM_READ_NAME.VSWAP1E3236A.scf BREED.Holstein Bovine_consensus_num.Null Cow_cSNP_ID.Null SCAFFNUM_COORD.SCAFFOLD45727_8423 SCAFFOLD_COORD.8423 SCAFFOLD_NUM.SCAFFOLD45727	0.0096079	BTA-12603	VSWAP1E3236A	rs29024555	NW931413	281058: "CD69 antigen (p60, early T-cell activation antigen"; 508740: "Similar to Myeloid inhibitory C-type lectin-like receptor isoform alpha"; 509972: "Similar to C-type lectin domain family 2"; 618591: "Similar to Killer cell lectin-like receptor subfamily F member 1 (lectin-like receptor F1) (Activating coreceptor NKp80); 508026: " Similar to Prenancy-zone protein"			SCAFFOLD45727_8423	chr5	59240252		+	C/A	ss38334655
6062	344647	BCM_READ_NAME.VSWCP1E3740A.scf BREED.Angus Bovine_consensus_num.Null Cow_cSNP_ID.Null SCAFFNUM_COORD.SCAFFOLD146466_7947 SCAFFOLD_COORD.7947 SCAFFOLD_NUM.SCAFFOLD146466	0.00963281	BTA-02487	VSWCP1E3740A	rs29010042	NW930387	517311: "Similar to IQ motif and Sec domain 2"; 539973: "Simialr to Zinc finger, DHHC domain containing 3"; 617179: "Similar to TSPY-like 2"; 515148: "Simialr to G-protein coupled receptor 173"			SCAFFOLD146466_7947	chr25	13524064		+	C/T	ss38324540
6323	345460	BCM_READ_NAME.VSWCP1E3740A.scf BREED.Angus Bovine_consensus_num.Null Cow_cSNP_ID.Null SCAFFNUM_COORD.SCAFFOLD146466_8353 SCAFFOLD_COORD.8353 SCAFFOLD_NUM.SCAFFOLD146466	0.00963281	BTA-02485	VSWCP1E3740A	rs29010040	NW930387	517311: "Similar to IQ motif and Sec domain 2"; 539973: "Simialr to Zinc finger, DHHC domain containing 3"; 617179: "Similar to TSPY-like 2"; 515148: "Simialr to G-protein coupled receptor 173"			SCAFFOLD146466_8353	chr25	13523658		+	A/G	ss38324538
6471	345953	BCM_READ_NAME.VSWAP1E13944A.scf BREED.Holstein Bovine_consensus_num.Null Cow_cSNP_ID.Null SCAFFNUM_COORD.SCAFFOLD317013_4324 SCAFFOLD_COORD.4324 SCAFFOLD_NUM.SCAFFOLD317013	0.00963281	BTA-11343	VSWAP1E13944A	rs29017105	NW971927	282590: product "Potassium channel, subfamily K, member 2"			SCAFFOLD317013_4324	chrUn.295	205667		+	C/T	ss38333395
359	348968	BCM_READ_NAME.VSWAP1E57196A.scf BREED.Holstein Bovine_consensus_num.Null Cow_cSNP_ID.Null SCAFFNUM_COORD.SCAFFOLD121110_8034 SCAFFOLD_COORD.8034 SCAFFOLD_NUM.SCAFFOLD121110	0.00963281	BTA-01191	VSWAP1E57196A	rs29012159	NW970398	Nothing			SCAFFOLD121110_8034	chrUn.156	58421		-	C/A	ss38323244
7628	349549	BCM_READ_NAME.VSWAP1E13944A.scf BREED.Holstein Bovine_consensus_num.Null Cow_cSNP_ID.Null SCAFFNUM_COORD.SCAFFOLD317013_4087 SCAFFOLD_COORD.4087 SCAFFOLD_NUM.SCAFFOLD317013	0.00963281	BTA-11344	VSWAP1E13944A	rs29017106	NW971927	282590: "Potassium channel, subfamily K, member 2 (KCNK2)			SCAFFOLD317013_4087	chrUn.295	205904		+	A/G	ss38333396
8533	352530	BCM_READ_NAME.VSWFP1E0668A.scf BREED.Brahman Bovine_consensus_num.Null Cow_cSNP_ID.Null SCAFFNUM_COORD.SCAFFOLD110132_1856 SCAFFOLD_COORD.1856 SCAFFOLD_NUM.SCAFFOLD110132	0.00963281	BTA-00626	VSWFP1E0668A	rs29013780	NW_001493447	LOC781721 similar to C1orf21	Intron		SCAFFOLD110132_1856	chr16	47870655		-	G/A	ss38322678
1284	344703	BCM_READ_NAME.VSWAP1E3019A.scf BREED.Holstein Bovine_consensus_num.Null Cow_cSNP_ID.Null SCAFFNUM_COORD.SCAFFOLD170145_8377 SCAFFOLD_COORD.8377 SCAFFOLD_NUM.SCAFFOLD170145	0.00969758	BTA-03763	VSWAP1E3019A	rs29011523	NW930972	617413: "Similar to Nuclear auto antigen SP100"; 510377: "Simialr to SP140 nuclear body protein isoform 1"; 617440: "Similar to spicing facor, arginine/serinerich 9 (predicted)"; 539153: "Similar to Solute carrier family 16, (monocarboxylic acid transporters), member 14"			SCAFFOLD170145_8377	chr2	70616427		+	T/C	ss38325818
151	345823	BCM_READ_NAME.VSWHP1D0171A.scf BREED.Limousin Bovine_consensus_num.Null Cow_cSNP_ID.Null SCAFFNUM_COORD.SCAFFOLD265746_10103 SCAFFOLD_COORD.10103 SCAFFOLD_NUM.SCAFFOLD265746	0.00987778	BTA-08678	VSWHP1D0171A	rs29022235	NW975304	614880: "Similar to protein phosphatase 1H (PP2C domain containing)"			SCAFFOLD265746_10103	chrUn.602	342363		-	C/A	ss38330730
4820	344963	BCM_READ_NAME.VSWHP1D0171A.scf BREED.Limousin Bovine_consensus_num.Null Cow_cSNP_ID.Null SCAFFNUM_COORD.SCAFFOLD265746_10127 SCAFFOLD_COORD.10127 SCAFFOLD_NUM.SCAFFOLD265746	0.00987778	BTA-08679	VSWHP1D0171A	rs29022236	NW975304	614880: "Similar to protein phosphatase 1H (PP2C domain containing)"			SCAFFOLD265746_10127	chrUn.602	342339		-	C/G	ss38330731
2345	348449	BCM_READ_NAME.VSWCP1E2133A.scf BREED.Angus Bovine_consensus_num.Null Cow_cSNP_ID.Null SCAFFNUM_COORD.SCAFFOLD240809_6804 SCAFFOLD_COORD.6804 SCAFFOLD_NUM.SCAFFOLD240809	0.00994581	BTA-07257	VSWCP1E2133A	rs29026923	NW928208	614459: "Neurexin-3 beta precursor"			SCAFFOLD240809_6804	chr10	63404462		+	T/C	ss38329309
4598	353856	BCM_READ_NAME.VSWAP1E78548A.scf BREED.Holstein Bovine_consensus_num.Null Cow_cSNP_ID.Null SCAFFNUM_COORD.SCAFFOLD270393_1369 SCAFFOLD_COORD.1369 SCAFFOLD_NUM.SCAFFOLD270393	0.00997251	BTA-08914	VSWAP1E78548A	rs29022470	NW_001494428	LOC783571 similar to LRP15	Intron		SCAFFOLD270393_1369	chr27	24923872		+	T/A	ss38330966
